# Supplementary material for: Longitudinal Height Growth Patterns Among Children Receiving Menaquinone-7 Supplementation
Source: Nutrients. 2026 Jun 18;18(12):1979. doi: 10.3390/nu18121979 (PMC13304842; doi:10.3390/nu18121979)
Supplement: Supplementary file 1 [file nutrients-18-01979-s001.zip]

Archive with 1 entries (1 files):
- nutrients-4289248-supplementary.pdf
